# Supplementary material for: Implementation of the BIOFIRE Meningitis/Encephalitis Panel: A Mixed-Methods Implementation Study in a Nonmetropolitan Tertiary Hospital
Source: Open Forum Infect Dis. 2026 May 7;13(5):ofag240. doi: 10.1093/ofid/ofag240 (PMC13152011; doi:10.1093/ofid/ofag240)
Supplement: ofag240_Supplementary_Data [file ofag240_supplementary_data.zip]

Archive with 5 entries (5 files):
- Supplementary material 1.pdf
- Supplementary material 2.docx
- Supplementary material 3.docx
- Supplementary material 4.docx
- Supplementary material 5.docx
